# Supplementary material for: ASFV Proteins Presented at the Surface of T7 Phages Induce Strong Antibody Responses and Immune Cell Proliferation in Sus scrofa
Source: Vaccines (Basel). 2025 Dec 19;14(1):4. doi: 10.3390/vaccines14010004 (PMC12846375; doi:10.3390/vaccines14010004)
Supplement: Supplementary file 1 [file vaccines-14-00004-s001.zip]

Archive with 1 entries (1 files):
- supplement table S1 Antibody titer 14 days after booster immunization.xlsx
