# Supplementary material for: ASFV Proteins Presented at the Surface of T7 Phages Induce Strong Antibody Responses and Immune Cell Proliferation in Sus scrofa
Source: Vaccines (Basel). 2025 Dec 19;14(1):4. doi: 10.3390/vaccines14010004 (PMC12846375; doi:10.3390/vaccines14010004)
Supplement: Supplementary file 1 [file vaccines-14-00004-s001.zip › supplement table S1 Antibody titer 14 days after booster immunization.xlsx]

## Sheet: P30
	ASFV-SC			ASFV-SC-T7
1000	1.653	2.414	3.103	3.787	1.562	4.244
2000	1.015	1.499	2.069	2.599	1.041	2.983
4000	0.953	0.997	1.825	1.532	1.253	1.849
8000	0.832	0.697	1.113	0.913	0.953	1.166
16000	0.648	0.536	0.729	0.63	0.679	0.653
32000	0.43	0.473	0.521	0.491	0.461	0.495
64000	0.439	0.521	0.498	0.423	0.424	0.448
128000	0.512	0.494	0.49	0.569	0.445	0.594
256000	0.264	0.246	0.288	0.266	0.202	0.317
512000	0.279	0.235	0.303	0.176	0.233	0.282
	PBS
100	0.028	0.029	0.028

## Sheet: P54
	ASFV-SC			ASFV-SC-T7
1000	3.071	2.305	3.152	1.412	1.961	3.239
2000	2.48	1.463	2.159	1.302	1.148	2.842
4000	1.672	0.873	1.462	1.012	1.052	2.139
8000	1.011	0.796	1.136	0.724	0.854	1.224
16000	0.582	0.556	0.679	0.696	0.601	0.741
32000	0.37	0.26	0.178	0.495	0.315	0.392
64000	0.248	0.301	0.217	0.176	0.194	0.244
128000	0.257	0.343	0.191	0.096	0.17	0.265
256000	0.191	0.213	0.153	0.072	0.156	0.113
512000	0.184	0.146	0.161	0.152	0.161	0.139
	PBS
100	0.2	0.173	0.214

## Sheet: P72
	ASFV-SC			ASFV-SC-T7
1000	3.13	2.135	1.253	1.451	1.929	3.385
2000	2.574	1.221	1.015	1.369	1.131	2.697
4000	1.366	0.754	0.945	1.201	0.993	1.991
8000	0.76	0.675	0.779	0.945	0.651	1.163
16000	0.604	0.594	0.701	0.594	0.584	0.697
32000	0.346	0.274	0.403	0.32	0.453	0.491
64000	0.252	0.846	0.225	0.3	0.232	0.341
128000	0.25	0.307	0.254	0.294	0.214	0.329
256000	0.213	0.317	0.289	0.24	0.256	0.301
512000	0.24	0.306	0.261	0.246	0.279	0.319
	PBS
100	0.133	0.134	0.164

## Sheet: CD2v
	ASFV-SC			ASFV-SC-T7
1000	3.247	2.319	2.53	1.551	2.072	3.953
2000	2.178	1.32	1.446	1.234	1.303	3.087
4000	1.329	0.771	1.095	1.012	1.032	2.081
8000	0.775	0.701	0.864	0.933	0.812	1.263
16000	0.489	0.648	0.579	0.61	0.793	0.603
32000	0.298	0.514	0.196	0.412	0.187	0.399
64000	0.23	0.231	0.164	0.197	0.187	0.248
128000	0.288	0.358	0.238	0.16	0.148	0.237
256000	0.3	0.34	0.115	0.129	0.132	0.167
512000	0.24	0.226	0.127	0.297	0.134	0.163
	PBS
100	0.247	0.188	0.272

## Sheet: K145R
	ASFV-SC			ASFV-SC-T7
1000	3.876	2.361	3.361	2.12	2.745	3.977
2000	3.098	1.512	2.386	1.319	1.716	3.552
4000	2.109	1.216	1.526	1.201	1.547	3.026
8000	1.299	0.79	0.784	0.762	0.925	1.857
16000	0.796	0.642	0.4	0.621	0.503	1.131
32000	0.488	0.32	0.247	0.21	0.22	0.538
64000	0.219	0.216	0.417	0.255	0.299	0.263
128000	0.301	0.39	0.248	0.227	0.12	0.31
256000	0.24	0.087	0.049	0.109	0.115	0.099
512000	0.06	0.048	0.086	0.39	0.103	0.162
	PBS
100	0.17	0.161	0.139
